# Supplementary material for: Exploring the diagnostic potential of miRNA signatures in the Fabry disease serum: A comparative study of automated and manual sample isolations
Source: PLoS One. 2024 Oct 28;19(10):e0301733. doi: 10.1371/journal.pone.0301733 (PMC11515968; doi:10.1371/journal.pone.0301733)
Supplement: S1 Table — (XLSX) [file pone.0301733.s003.xlsx]

## Sheet: SupplementTable
Analysis ID	Sample no.	Sample type	miRNA concentration (ng/µL)	Sex	Enzyme replacement	Isolation process	Age Band	Dose in assay(ng)	Equalivent to manual list
H1	1	Healthy	3.05	Male		manual	<=53	15.25
H2	2	Healthy	28.6	Female		manual	<=53	143
H3	3	Healthy	11.6	Male		manual	>53	58
H4	4	Healthy	4.65	Male		manual	<=53	23.25
H5	5	Healthy	11.1	Female		manual	<=53	55.5
H6	6	Healthy	3.89	Female		manual	>53	19.45
H7	7	Healthy	2.26	Female		manual	<=53	11.3
H8	8	Healthy	12.2	Female		manual	>53	61
H9	9	Healthy	6.72	Male		manual	>53	33.6
H10	10	Healthy	15.5	Male		manual	<=53	77.5
F1	11	Fabry	8.42	Female	No	manual	>53	42.1
F2	12	Fabry	3.45	Female	No	manual	>53	17.25
F3	13	Fabry	3.6	Male	Yes	manual	<=53	18
F4	14	Fabry	2.06	Female	No	manual	>53	10.3
F5	15	Fabry	6.17	Female	No	manual	>53	30.85
F6	16	Fabry	3.13	Female	No	manual	>53	15.65
F7	17	Fabry	2.28	Female	Yes	manual	<=53	11.4
F8	18	Fabry	2.94	Female	Yes	manual	>53	14.7
F9	19	Fabry	23.3	Male	Yes	manual	<=53	116.5
F10	20	Fabry	6.23	Male	Yes	manual	<=53	31.15
F11	21	Fabry	5.34	Male	Yes	manual	<=53	26.7
F12	22	Fabry	14.3	Male	Yes	manual	<=53	71.5
F13	23	Fabry	15.8	Male	Yes	manual	>53	79
F14	24	Fabry	1.33	Male	Yes	manual	<=53	6.65
F15	26	Fabry	0.168	Female	No	Automation	>53	0.84	F4
F16	27	Fabry	0.552	Female	No	Automation	>53	2.76	F6
F17	28	Fabry	0.621	Male	Yes	Automation	<=53	3.105	F9
F18	29	Fabry	0.399	Male	Yes	Automation	<=53	1.995	F10
F19	30	Fabry	0.322	Male	Yes	Automation	<=53	1.61	F11
F20	31	Fabry	0.655	Male	Yes	Automation	<=53	3.275	F12
F21	20	Fabry	0.183	Male	Yes	Automation	<=53	0.915
F22	21	Fabry	0.611	Male	N/A	Automation	>53	3.055
F23	22	Fabry	0.717	Male	N/A	Automation	>53	3.585
F24	23	Fabry	0.524	Male	Yes	Automation	<=53	2.62
F25	24	Fabry	0.512	Male	Yes	Automation	<=53	2.56
H21	36	Healthy	0.672	Female		Automation	<=53	3.36	H5
H22	37	Healthy	0.613	Female		Automation	>53	3.065	H6
H11	1	Healthy	0.394	Female		Automation	<=53	1.97
H12	2	Healthy	0.316	Female		Automation	<=53	1.58
H13	3	Healthy	0.502	Female		Automation	<=53	2.51
H14	4	Healthy	0.189	Female		Automation	>53	0.945
H15	5	Healthy	0.404	Male		Automation	>53	2.02
H16	6	Healthy	0.465	Female		Automation	<=53	2.325
H17	7	Healthy	0.642	Male		Automation	>53	3.21
H18	8	Healthy	0.265	Female		Automation	>53	1.325
H19	9	Healthy	0.128	Male		Automation	>53	0.64
H20	10	Healthy	0.448	Male		Automation	>53	2.24
